# Supplementary material for: Propionyl Carnitine Metabolic Profile: Optimizing the Newborn Screening Strategy Through Customized Cut-Offs
Source: Metabolites. 2025 May 6;15(5):308. doi: 10.3390/metabo15050308 (PMC12112895; doi:10.3390/metabo15050308)
Supplement: Supplementary file 1 [file metabolites-15-00308-s001.zip]

Archive with 1 entries (1 files):
- metabolites-3596859-supplementary.pdf
